# Supplementary material for: A new freshwater snail genus of Squamapicidae (Gastropoda, Truncatelloidea) with a novel posterior respiratory canal unveils an unexpected morphological innovation
Source: Zookeys. 2026 Jun 10;1282:1–15. doi: 10.3897/zookeys.1282.186276 (PMC13276497; doi:10.3897/zookeys.1282.186276)
Supplement: XML Treatment for Canglangia [file zookeys.1282.186276-treatment1.xml]

<!DOCTYPE tp:taxon-treatment
  PUBLIC "-//TaxonX//DTD Taxonomic Treatment Publishing DTD v0 20100105//EN" "tax-treatment-NSO.dtd">
<tp:taxon-treatment xmlns:tp="http://www.plazi.org/taxpub"><tp:treatment-meta><kwd-group><label>Taxon classification</label><kwd>
                <named-content content-type="kingdom">
                  <named-content content-type="taxon-name">
                    <named-content content-type="kingdom">Animalia</named-content>
                  </named-content>
                </named-content>
              </kwd><kwd>
                <named-content content-type="class">Gastropoda</named-content>
              </kwd><kwd>
                <named-content content-type="family">Squamapicidae</named-content>
              </kwd></kwd-group><mixed-citation publication-type="journal"><person-group><name><surname>Zheng</surname><given-names>Hui</given-names></name><name><surname>Xing</surname><given-names>Yu-Hui</given-names></name><name><surname>Zhang</surname><given-names>Le-Jia</given-names></name><name><surname>Li</surname><given-names>Qian</given-names></name><name><surname>Chen</surname><given-names>Zhong-Guang</given-names></name><name><surname>Xiang</surname><given-names>Hong-Quan</given-names></name><name><surname>Ouyang</surname><given-names>Shan</given-names></name><name><surname>Huang</surname><given-names>Xiao-Chen</given-names></name><name><surname>Wu</surname><given-names>Xiao-Ping</given-names></name></person-group><article-title>A new freshwater snail genus of <tp:taxon-name><tp:taxon-name-part taxon-name-part-type="family" reg="Squamapicidae">Squamapicidae</tp:taxon-name-part></tp:taxon-name> (<tp:taxon-name><tp:taxon-name-part taxon-name-part-type="class" reg="Gastropoda">Gastropoda</tp:taxon-name-part></tp:taxon-name>, <tp:taxon-name><tp:taxon-name-part taxon-name-part-type="superfamily" reg="Truncatelloidea">Truncatelloidea</tp:taxon-name-part></tp:taxon-name>) with a novel posterior respiratory canal unveils an unexpected morphological innovation</article-title><source>Zookeys</source><day>10</day><month>06</month><year>2026</year><volume>1282</volume><fpage>1</fpage><lpage>15</lpage><pub-id pub-id-type="doi">10.3897/zookeys.1282.186276</pub-id></mixed-citation></tp:treatment-meta><tp:nomenclature><label>Genus</label><tp:taxon-name><object-id xmlns:xlink="http://www.w3.org/1999/xlink" content-type="arpha" xlink:type="simple">B2786561-3976-5467-AABD-04CD2F01DC1C</object-id>
                    		<tp:taxon-name-part taxon-name-part-type="genus" reg="Canglangia">Canglangia</tp:taxon-name-part>
                    	
                    		<object-id xmlns:xlink="http://www.w3.org/1999/xlink" content-type="zoobank" xlink:type="simple">https://zoobank.org/43CF9792-85F1-46B4-8651-8656601EBC1D</object-id>
                    	</tp:taxon-name><tp:taxon-authority>H. Zheng, H.-Q. Xiang, L.-J. Zhang &amp; X.-P. Wu</tp:taxon-authority><tp:taxon-status xmlns:xlink="http://www.w3.org/1999/xlink" xlink:type="simple">gen. nov.</tp:taxon-status></tp:nomenclature><tp:treatment-sec sec-type="Type species"><title>Type species.</title><p><italic><tp:taxon-name><tp:taxon-name-part taxon-name-part-type="genus" reg="Canglangia">Canglangia</tp:taxon-name-part> <tp:taxon-name-part taxon-name-part-type="species" reg="heyuemingi">heyuemingi</tp:taxon-name-part></tp:taxon-name></italic> H. Zheng, H.-Q. Xiang, L.-J. Zhang &amp; X.-P. Wu, gen. et sp. nov.</p></tp:treatment-sec><tp:treatment-sec sec-type="Diagnosis"><title>Diagnosis.</title><p>Shell minute, solid; protoconch whorl upper side covered with many lines of regularly distributed large, square-scale-shaped protuberances, lower side with many regular spirals, teleoconch without complex microsculpture. Inner lip upper part with developed teeth; developed posterior canal. Operculum kidney-shaped, inner opercular region long crescent, with two different projections on the upper and lower parts of the inner opercular region.</p></tp:treatment-sec><tp:treatment-sec sec-type="Etymology"><title>Etymology.</title><p>The Latin name of this species is derived from the word ‘Canglang’ in the pre-Qin Chu region folk song Canglang Ge (Song of the Canglang), referring to the clear, flowing water in the species’ habitat. The term is feminine in gender. The Vernacular name is 沧浪螺 (cang lang luo).</p></tp:treatment-sec><tp:treatment-sec sec-type="Remarks"><title>Remarks.</title><p>The complex sculpture of the protoconch and the long crescent-shaped opercular region with two different projections on the upper and lower part of the inner opercular surface confirms the placement of the new taxon within <tp:taxon-name><tp:taxon-name-part taxon-name-part-type="family" reg="Squamapicidae">Squamapicidae</tp:taxon-name-part></tp:taxon-name>. This species is readily distinguished from <italic><tp:taxon-name><tp:taxon-name-part taxon-name-part-type="genus" reg="Squamapex">Squamapex</tp:taxon-name-part> <tp:taxon-name-part taxon-name-part-type="species" reg="taiji">taiji</tp:taxon-name-part></tp:taxon-name></italic> by its developed posterior canal, long crescent-shaped inner opercular region, and distinct protoconch morphology.</p></tp:treatment-sec></tp:taxon-treatment>
