# Supplementary material for: A new freshwater snail genus of Squamapicidae (Gastropoda, Truncatelloidea) with a novel posterior respiratory canal unveils an unexpected morphological innovation
Source: Zookeys. 2026 Jun 10;1282:1–15. doi: 10.3897/zookeys.1282.186276 (PMC13276497; doi:10.3897/zookeys.1282.186276)
Supplement: XML Treatment for Canglangia heyuemingi [file zookeys.1282.186276-treatment2.xml]

<!DOCTYPE tp:taxon-treatment
  PUBLIC "-//TaxonX//DTD Taxonomic Treatment Publishing DTD v0 20100105//EN" "tax-treatment-NSO.dtd">
<tp:taxon-treatment xmlns:tp="http://www.plazi.org/taxpub"><tp:treatment-meta><kwd-group><label>Taxon classification</label><kwd>
                <named-content content-type="kingdom">
                  <named-content content-type="taxon-name">
                    <named-content content-type="kingdom">Animalia</named-content>
                  </named-content>
                </named-content>
              </kwd><kwd>
                <named-content content-type="class">Gastropoda</named-content>
              </kwd><kwd>
                <named-content content-type="family">Squamapicidae</named-content>
              </kwd></kwd-group><mixed-citation publication-type="journal"><person-group><name><surname>Zheng</surname><given-names>Hui</given-names></name><name><surname>Xing</surname><given-names>Yu-Hui</given-names></name><name><surname>Zhang</surname><given-names>Le-Jia</given-names></name><name><surname>Li</surname><given-names>Qian</given-names></name><name><surname>Chen</surname><given-names>Zhong-Guang</given-names></name><name><surname>Xiang</surname><given-names>Hong-Quan</given-names></name><name><surname>Ouyang</surname><given-names>Shan</given-names></name><name><surname>Huang</surname><given-names>Xiao-Chen</given-names></name><name><surname>Wu</surname><given-names>Xiao-Ping</given-names></name></person-group><article-title>A new freshwater snail genus of <tp:taxon-name><tp:taxon-name-part taxon-name-part-type="family" reg="Squamapicidae">Squamapicidae</tp:taxon-name-part></tp:taxon-name> (<tp:taxon-name><tp:taxon-name-part taxon-name-part-type="class" reg="Gastropoda">Gastropoda</tp:taxon-name-part></tp:taxon-name>, <tp:taxon-name><tp:taxon-name-part taxon-name-part-type="superfamily" reg="Truncatelloidea">Truncatelloidea</tp:taxon-name-part></tp:taxon-name>) with a novel posterior respiratory canal unveils an unexpected morphological innovation</article-title><source>Zookeys</source><day>10</day><month>06</month><year>2026</year><volume>1282</volume><fpage>1</fpage><lpage>15</lpage><pub-id pub-id-type="doi">10.3897/zookeys.1282.186276</pub-id></mixed-citation></tp:treatment-meta><tp:nomenclature><tp:taxon-name><object-id xmlns:xlink="http://www.w3.org/1999/xlink" content-type="arpha" xlink:type="simple">9A0226A4-502B-5751-89B8-660CBA7D0061</object-id>
                    		<tp:taxon-name-part taxon-name-part-type="genus" reg="Canglangia">Canglangia</tp:taxon-name-part> <tp:taxon-name-part taxon-name-part-type="species" reg="heyuemingi">heyuemingi</tp:taxon-name-part>
                    	
                    		<object-id xmlns:xlink="http://www.w3.org/1999/xlink" content-type="zoobank" xlink:type="simple">https://zoobank.org/1286ECD9-0EE1-462A-9BFA-26D08542BEDA</object-id>
                    	</tp:taxon-name><tp:taxon-authority>H. Zheng, H.-Q. Xiang, L.-J. Zhang &amp; X.-P. Wu</tp:taxon-authority><tp:taxon-status xmlns:xlink="http://www.w3.org/1999/xlink" xlink:type="simple">sp. nov.</tp:taxon-status><xref ref-type="fig" rid="F4">Figs 4</xref><xref ref-type="fig" rid="F5">, 5</xref><xref ref-type="fig" rid="F6">, 6</xref></tp:nomenclature><tp:treatment-sec sec-type="Material examined. •"><title>Material examined. •</title><p><bold><italic>Holotype</italic></bold>: NCU_CLH251001, shell height 1.52 mm, shell width 1.07 mm (Fig. <xref ref-type="fig" rid="F4">4A</xref>), a spring near the Pudu River, Luquan Yi and Miao Autonomous County, Kunming City, Yunnan Province, China, <named-content xmlns:xlink="http://www.w3.org/1999/xlink" content-type="dwc:verbatimCoordinates" xlink:type="simple">25.8925°N, 102.7411°E</named-content>, in August 2025. • <bold><italic>Paratypes</italic></bold>: 3 specimens, NCU_CLH251002–04, shell height 1.50–1.56 mm, shell width 1.07–1.14 mm (Fig. <xref ref-type="fig" rid="F4">4B–D</xref>), locality and habitat same as holotype.</p><fig id="F4" position="float" orientation="portrait"><object-id xmlns:xlink="http://www.w3.org/1999/xlink" content-type="doi" xlink:type="simple">10.3897/zookeys.1282.186276.figure4</object-id><object-id xmlns:xlink="http://www.w3.org/1999/xlink" content-type="arpha" xlink:type="simple">688EBF18-CFC6-52AC-B8D4-A005DB956BB9</object-id><label>Figure 4.</label><caption><p><italic><tp:taxon-name><tp:taxon-name-part taxon-name-part-type="genus" reg="Canglangia">Canglangia</tp:taxon-name-part> <tp:taxon-name-part taxon-name-part-type="species" reg="heyuemingi">heyuemingi</tp:taxon-name-part></tp:taxon-name></italic> gen. et sp. nov. <bold>A</bold>. Holotype, NCU_CLH251001; <bold>B</bold>–<bold>D</bold>. Paratypes, NCU_CLH251002–04; <bold>F</bold>. Head of male. Abbreviations: e, eye; t, tentacle; sn, snout; f, foot; op, operculum; pe, penis. Scale bars: 0.5 mm. The red box shows posterior respiratory canal.</p></caption><graphic xmlns:xlink="http://www.w3.org/1999/xlink" xlink:href="zookeys-1282-001_article-186276__-g004.jpg" id="oo_1675860.jpg" position="float" orientation="portrait" xlink:type="simple"><uri content-type="original_file" xlink:type="simple">https://binary.pensoft.net/fig/1675860</uri></graphic></fig><fig id="F5" position="float" orientation="portrait"><object-id xmlns:xlink="http://www.w3.org/1999/xlink" content-type="doi" xlink:type="simple">10.3897/zookeys.1282.186276.figure5</object-id><object-id xmlns:xlink="http://www.w3.org/1999/xlink" content-type="arpha" xlink:type="simple">481296A6-98D8-57B8-B5B5-74B13803DE2A</object-id><label>Figure 5.</label><caption><p>SEM photo of <italic><tp:taxon-name><tp:taxon-name-part taxon-name-part-type="genus" reg="Canglangia">Canglangia</tp:taxon-name-part> <tp:taxon-name-part taxon-name-part-type="species" reg="heyuemingi">heyuemingi</tp:taxon-name-part></tp:taxon-name></italic> gen. et sp. nov. <bold>A</bold>. SEM photo of the shell; <bold>B, C</bold>. SEM photo of the protoconch; <bold>D</bold>. SEM photo of the operculum; <bold>E, F</bold>. Photo of the radula. Scale bars: 0.5 mm (<bold>A</bold>); 0.2 mm (<bold>B, C</bold>); 0.3 mm (<bold>D</bold>); 5 µm (<bold>E, F</bold>).</p></caption><graphic xmlns:xlink="http://www.w3.org/1999/xlink" xlink:href="zookeys-1282-001_article-186276__-g005.jpg" id="oo_1675861.jpg" position="float" orientation="portrait" xlink:type="simple"><uri content-type="original_file" xlink:type="simple">https://binary.pensoft.net/fig/1675861</uri></graphic></fig><fig id="F6" position="float" orientation="portrait"><object-id xmlns:xlink="http://www.w3.org/1999/xlink" content-type="doi" xlink:type="simple">10.3897/zookeys.1282.186276.figure6</object-id><object-id xmlns:xlink="http://www.w3.org/1999/xlink" content-type="arpha" xlink:type="simple">8CD7FCEB-CD97-5EDE-952F-C1B6FF3BEAD2</object-id><label>Figure 6.</label><caption><p>Live animals (<bold>A</bold>) and habitat (<bold>B</bold>) of <italic><tp:taxon-name><tp:taxon-name-part taxon-name-part-type="genus" reg="Canglangia">Canglangia</tp:taxon-name-part> <tp:taxon-name-part taxon-name-part-type="species" reg="heyuemingi">heyuemingi</tp:taxon-name-part></tp:taxon-name></italic> gen. et sp. nov.</p></caption><graphic xmlns:xlink="http://www.w3.org/1999/xlink" xlink:href="zookeys-1282-001_article-186276__-g006.jpg" id="oo_1675862.jpg" position="float" orientation="portrait" xlink:type="simple"><uri content-type="original_file" xlink:type="simple">https://binary.pensoft.net/fig/1675862</uri></graphic></fig></tp:treatment-sec><tp:treatment-sec sec-type="Diagnosis"><title>Diagnosis.</title><p>Same as the genus.</p></tp:treatment-sec><tp:treatment-sec sec-type="Description"><title>Description.</title><p>Shell minute, dextral, oval, thin but solid, white and transparent; mostly with four to five whorls, protoconch whorl upper side covered with many lines of regularly distributed large, square-scale-shaped protuberances; teleoconch without complex microsculpture, with fine growth lines; body whorl large (Fig. <xref ref-type="fig" rid="F4">4A–D</xref>, 5A–C). Aperture oval; inner lip upper part with developed teeth; outer lip thin but solid; developed posterior canal (Figs <xref ref-type="fig" rid="F4">4E</xref>, <xref ref-type="fig" rid="F5">5A</xref>). Umbilicus close. Nacre not smooth (Figs <xref ref-type="fig" rid="F4">4A–D</xref>, <xref ref-type="fig" rid="F5">5A</xref>), with many short line bumps.</p><p><bold><italic>Operculum</italic></bold> (Fig. <xref ref-type="fig" rid="F5">5D</xref>) corneous, thin and fragile, kidney-shaped, transparent yellow in color; inner opercular region long crescent, with two different projections on the upper and lower part of the inner opercular region; upper projection little longer than lower projection, the lower end of upper projection and upper end of lower projection both pointing to the central of inner margin; enamel region flat and smooth, inner enamel region narrow and thickened; marginal region very thin and fragile.</p><p><bold><italic>Radula</italic></bold> (Fig. <xref ref-type="fig" rid="F5">5E, F</xref>) central tooth bearing one broad central denticle and one small sharp cusp on either side and with two to three small sharp cusps on central tooth base either side; lateral teeth with four to five cusps on the inner side and six cusps on the outer sides; inner marginal teeth with 23–25 cusps, outer marginal teeth with 19–21 cusps.</p><p>Snout slender, greyish white; tentacles slender, white. Soft body transparent pale grey. Mantle smooth, black; penis translucent white, coiled; foot small, anterior part expanded laterally and anterior edge indented (Fig. <xref ref-type="fig" rid="F4">4F</xref>).</p></tp:treatment-sec><tp:treatment-sec sec-type="Etymology"><title>Etymology.</title><p>The name of this species is in honor of Mr He Yueming, a conchologist who collected the specimens. The Vernacular name is 何氏沧浪螺 (he shi cang lang luo).</p></tp:treatment-sec><tp:treatment-sec sec-type="Habitat and distribution"><title>Habitat and distribution.</title><p>This species has been found only in springs near the aforementioned locality, where it lives on rocks and wood in shallow water (Fig. <xref ref-type="fig" rid="F6">6</xref>).</p></tp:treatment-sec></tp:taxon-treatment>
