# Supplementary material for: A new freshwater snail genus of Squamapicidae (Gastropoda, Truncatelloidea) with a novel posterior respiratory canal unveils an unexpected morphological innovation
Source: Zookeys. 2026 Jun 10;1282:1–15. doi: 10.3897/zookeys.1282.186276 (PMC13276497; doi:10.3897/zookeys.1282.186276)
Supplement: Supplementary material 1 — GenBank accession numbers used in this study [file zookeys-1282-001_article-186276__-s001.xlsx]

## Sheet: Sheet1
	Table S1 GenBank accession numbers used in this study.Sequences obtained for this study are marked by an asteris.
	Family	Speciecs	COI	16S	28S	H3
	Anabathridae	Anabathron contabulatum	KC439793	KC109937	KC109989
		Amphithalamus fulcira	AB930477	AB930417	AB930345	AB930444
	Assimneidae	Assiminea hiradoensis	AB611807	AB611806	AB611805
		Paludinellassiminea japonica	AB611811	AB611810	AB611809
	Bythinellidae	Bythinella molcsany	HM234195	FJ028876	FJ028894
		Bythinella carinulata	FJ029101	FJ028884	FJ028896
	Bithyniidae	Bithynia tentaculata	JX970605	FJ160288	FJ160289	OP346054
	Caecidae	Caecum glabellum	AB930481	LC598168	AB930352	AB930447
	Calopiidae	Calopia imitata	KC439790	KC439912	KC439957
		Calopia laseroni	KC439792	KC439914	KC439959
	Clenchiellidae	Clenchiella iriomotensis	LC598187	LC598173	LC598127	LC598141
	Cochliopidae	Semisalsa maltzani	KM213742	-
	Elachisinidae	Elachisinidae sp.	-	LC598174	AB930362	LC598142
	Emmericiidae	Emmericia expansilabris	KC810061	EU573985
	Erhaiidae	Akiyoshia kobayashii	AB611823	AB611822	AB611821
		Erhaia daliensis	PV494970	PV501083	PV501091	PX778795
		Erhaia bailongensis	PV494973	PV501085	PV501094	PX778794
	Falsicingulidae	Falsicingula mundana	KC439798	KC109957	KC110009	AB930452
	Fontigentidae	Fontigens nickliniana	JX970609	-
	Hydrobiidae	Cariohydrobia nageli	MZ606135	MZ605772		OP101417
		Hydrobia acuta	AF354773	KC109959		OP101461
		Ecrobia grimmi	MN167725	MN167776
		Belgrandia alvaroi	OP096209	OP094138		OP101393
		Graecoanatolica lacustristurca	OP096234	OP094173		OP101440
	Hydrococcidae	Hydrococcus brazieri	-	KC109960	KC110012
	Iravadiidae	Iravadia reflecta	LC598188	LC598175	LC598130	LC598146
		Fluviocingula resima	KC439778	KC439900	KC439947
	Lithoglyphidae	Lithoglyphus naticoides	AF367642	FJ160287	FJ160290
	Moitessieriidae	Sardopaladilhia plagigeyerica	HQ623176	HQ623160
	Pomatiopsidae	Fenouilia kreitneri	PP340173	OR515658	PV230732	PX778793
		Fukuia kurodai ooyagii	AB611783	AB611782	AB611781
		Cecina manchurica	AB611743	AB611742	AB611741
	Stenothyridae	Stenothyra australis	KC439692	KC439814	KC439915
	Squamapicidae	Canglangia heyuemingi	PZ345921*	PX777977*	PZ345915*	PX778796*
		Squamapex taiji	PX776473	PX777977	PX777976	PX778792
	Spirostyliferinidae	Spirostyliferina lizardensis	-	MN119719	MN119727
	Tateidae	Tatea rufilabris	KC439802	KC109980	KC110033
		Potamolithus ribeirensis	JX970618	JX970549
	Teinostomatidae	Teinostoma lucidum	-	LC598176	AB930343	LC598147
		Teinostoma sp.	LC598189	LC598177	LC598131	LC598148
	Tornidae	Pseudoliotia micans	KC439806	KC109971	KC110023
	Tomichiidae	Coxiella striata	ON426688	OP863119
	Truncatelldae	Truncatella pfeifferi	AB611819	AB611818	AB611817
		Truncatella sp.	AB930482	AB930420	AB930353	AB930448
		Truncatella subcylindrica	KC439799	KC109982	KC110035
	Vitrinellidae	Vitrinella oldroydi	-	LC598179	LC598133
	Epitoniidae	Opalia gracilis	AB930468	AB930412	AB930334
		Alexania inazawai	AB930463	AB930407	AB930329
